# Supplementary material for: Objective Measures of Immediate “Energizing” Effect of Light: Studies Review and Data Analysis
Source: Clocks Sleep. 2022 Sep 26;4(4):475–96. doi: 10.3390/clockssleep4040038 (PMC9589941; doi:10.3390/clockssleep4040038)
Supplement: Supplementary file 1 [file clockssleep-04-00038-s001.zip]

Archive with 1 entries (1 files):
- clockssleep-1869068-supplementary.xlsx
