# Supplementary material for: Objective Measures of Immediate “Energizing” Effect of Light: Studies Review and Data Analysis
Source: Clocks Sleep. 2022 Sep 26;4(4):475–96. doi: 10.3390/clockssleep4040038 (PMC9589941; doi:10.3390/clockssleep4040038)
Supplement: Supplementary file 1 [file clockssleep-04-00038-s001.zip › clockssleep-1869068-supplementary.xlsx]

## Sheet: data
Reference	Illuminance, lx	Source and/or mounting	Lamp	Model	Wavelength, nm ±10 nm HPBW (half-peak bandwidth)	Color T (K) or chromaticity (x,y) or color index (Ra)	Irradiance, W/m2 or other	Illuminance, lx	Source and/or mounting	Lamp	Model	Wavelength, nm ±10 nm HPBW	Color T (K) or chromaticity (x,y) or color index (Ra)	Irradiance, W/m2 or other
Rechlin et al., 1995	2500, <200	–	–	–	–	–	–
Saito et al., 1996	5000	in front of subject	–	–	–	–	–	500	room light	–	–	–	–	–
Leproult et al., 1997	5000	light box	fluorescent	Sunbox	–	–	–	<300	–	–	–	–	–	–
Ishimoto et al., 1998	2500	light box	fluorescent	–	–	–	–	200	–	–	–	–	–	–
Scheer et al., 1999, 2004, study 1	~100	indoor home light	fluorescent	–	–	–	–	0	dark cap
study2	800	light visor	krypton halogen	MediluX BV	–	–	–	0	dark cap and light visor turned off
Sakabibara et al., 2000	5000	in front of subject	–	–	–	–	–	~100	ordinal indoor light	desktop lighting device without light	–	–	–	–
Leproult et al., 2001, study 1	2000-4500	mobile light boxes & panels	fluorescent	–	–	–	–	<150	room light	–	–	–	–	–
study2	/the same/
Burgess et al., 2001	3000	light boxes	–	–	–	–	–	<10	room light	–	–	–	–	–
Lavoie et al., 2003	3000	ceiling	fluorescent	–	–	–	–	<15	light panel	fluorescent	Medic-Light	red filter	–	–
Cajochen et al., 2005	–	goggles with glass-fiber bundles	Xenon arc	Thermo Oriel	460, 550 ±10 nm	–	1.21, 1.01 W/m2, equal photon density	0	dark goggles
Rüger et al., 2006, study 1	5000	light box	fluorescent	Bright Light (Philips)	–	–	–	<10	/light box turned off/	–	–	–	–	–
study2	/the same/
Yokoi et al., 2006	2800, 120	ceiling	fluorescent	–	–	–	–
Schäfer, Kratky, 2006	700	light box	fluorescent	Osram L36/W60, L36/W66, L36/W67	red, green, blue	–	–
Ishibashi et al., 2007	1000	–	fluorescent	FHF32EX-D-H, FHF32EX-N-H, FHF32EX-L-H	–	6700, 5000, 3000; [0.316, 0.319], [0.349, 0.349], [0.438, 0.392]	–	10 (background)	–	Incandescent	LDS100V38WWK	–	–	–
An et al., 2009	67	–	Halogen lamp	–	458, 550 ±10 nm (filters)	–	9.8 W/m2
Laufer et al., 2009	300	wall luminaire in front of subject	fluorescent	Osram FH 14W/67HE, FH 14W/60HE	blue, red	[0.168, 0.008], [0.688, 0.326]	–
Ishibashi et al. 2010	5000, 30	ceiling	fluorescent	FPL36EX-N or FHF32EX-N-H	/spectrum figure/	4644 or 4512 K	7.32 W/m2	30 lx – with fewer tubes turned on?
Choi et al., 2011	49.5, 0.04, 0,4	Color Light Stimulator	fluorescent	Model ST900 (Medicore)	white full-spectrum, 420 [380-495], 765 [620-780]	–	12.9, 0.41, 1.62 W/m2
Litscher et al., 2013	140	light panel	fluorescent	Collaxx (MSE Elektronik)	456, 631 /spectrum figure/	–	–
Smolders et al., 2012	650, 230	wall, ceiling	fluorescent	TL5-28W/827 + TL5-28W/865, 1:1	/spectrum figure/	mix 6500 & 2700, 1:1	–	230 lx – with fewer tubes turned on
Smolders, de Kort, 2014	1000, 200	wall, ceiling	fluorescent	Philips Savio /see paper/	/spectrum figure/	mix 6500 & 2700, 2:1	33, 6.8 W/m2	200 lx – with fewer tubes turned on
Huiberts et al., 2016, study 1	1700, 600, 165	ceiling	fluorescent	Philips Savio /see paper/	/spectrum figure/	mix 6500 & 2700, 2:1, Ra=87	53.0, 18.8, 5.1 W/m2	600, 165 lx – with fewer tubes turned on
study2	/the same/
Yuda et al., 2016	10, 71, 39	OLED panels stand fixture	LED panels	VELVE OLED Lighting Module	/spectrum figure/	[0.14, 0.16], [0.33, 0.62], [0.63, 0.34]	0.07, 0.14, 0.20
Canazei et al., 2017	150	ceiling luminaires	LED lamps	Projektleuchten /see paper/	white /spectrum figure/	4667, 3366, 2166	–
Ivanova et al., 2017	4300, 250	light box	fluorescent	Sunray2-Max or Arabica (Lumie)	full-spectrum, red /spectrum figure/	–	–	250 lx – with red filter and 2 tubes removed
Smolders et al., 2018	2000-20*	wall luminaires	fluorescent	TL5-28W/827 + TL5-28W/865, 2:1	/spectrum figure/	mix 6500 & 2700, 1:1	–	*20.7, 32.8, 43.3, 52.8, 66.5, 82.4, 103.4, 134, 166, 188, 241, 306, 384, 484, 617, 780, 983, 1250, 1575, 2002; below 100 – using neutral-density filters
Te Kulve et al., 2017	1200, 5	room	LED	–	white	4000	–	5 lx - how?
Te Kulve et al., 2018	55	wall washer	LED	Philips SkyRibbon IntelliHue Wall Washing Powercore	white	2700, 6500	–
Te Kulve et al., 2019	750, 5	wall washer fixtures	LED	Philips SkyRibbon IntelliHue Wall Washing Powercore	white	3900	–	5 lx - how?
Prayag et al., 2019	276, 402, 494, 620 mlx	"point on the table"	LED ?	–	blue-, red-enriched /spectrum figures/	–	/photons – see paper/
Kompier et al., 2020	1000, 100	ceiling luminaries	LED	PowerBalance Tunable Whites; RC464B LED80S/TWH PSD W60L60	–	5870, 2700	–
Kompier et al., 2021	1000, 100, 1000, 100	ceiling luminaries	LED	PowerBalance Tunable Whites; RC464B LED80S/TWH PSD W60L60	/spectrum figure/	5880, 5880, 2700, 2700	/EDI provided/
Schmid et al., 2021	–	smartphone	LED	Samsung	–	2200, 3000, 8300	0.4, 114, 287 melanopic mW/m2xsr
Dijk et al., 1991, study 1	2500	–	–	Luxsana true light	–	–	–	6	–	–	–	–	–	–
study2	2500	"light screens"	fluorescent	–	–	–	–	<1	dark goggles
Badia et al., 1991, study 1	5000	"in front of subjects"	–	–	"40 W cool white lamps", ?	–	–	50	–	–	–	–	–	–
study2	/the same/
study3	/the same/
Myers, Badia, 1993	5000, 1000, 500, 50	in front of subject	–	Medic-Light	"full-spectrum"	–	–
Kim, Tokura, 1995	4000, 10	in front of subject	fluorescent	–	–	–	–
Morita, Tokura, 1996	1000	in front of subject	fluorescent	–	/spectrum figure/	6500, 3000; 74, 95 (Ra); [0.36, 0.39], [0.47, 0.41]	–	50	room light	incandescent	–	–	–	–
Morita et al., 1997	2500, 1000	in front of subject	fluorescent	–	peak 610, 545, 435	–	1000 lx: 1.196, 0.762, 2.819; 2500 lx: 2.947, 1.683, 6.778 W/sr*m2	50	room light	incandescent	–	–	–	–
Kräuchi et al., 1997	5000	light box	fluorescent	–	–	–	–	<10	room light	–	–	–	–	–
Aizawa, Tokura, 1997	4000	in front of subject	fluorescent	–	–	–	–	100	–	–	–	–	–	–
Aizawa, Tokura, 1998	5500	in front of subject	fluorescent	–	–	–	–	150	–	–	–	–	–	–
Foret et al., 1998	700-1000	"a ceiling fixture"	–	–	–	–	–	50	room light	incandescent	–	–	–	–
Park, Tokura, 1998	5000, 200	"an illuminator" in front of subject	fluorescent	–	–	–	–
Zhang, Tokura, 1999	5000, 50	–	–	–	–	–	–
Kim, Tokura, 2000	3000	in front of subject	fluorescent	–	–	–	–	50	–	–	–	–	–	–
Cajochen et al., 2000	~3190	overhead	fluorescent	–	white	cool	–	~23	–	–	–	–	–	–
Rüger et al., 2003	5000	light boxes	fluorescent	TL tubes PL55W	/spectrum figure/	–	–	<10	room light	–	–	–	–	–
Sato et al., 2005	2500	–	fluorescent	–	/spectrum figure/	6480, 3150 K	–	<50	room light	–	–	–	–	–
Lok et al., 2018b	24, 74, 222, 666, 2000	LED portable device	LEDs	–	/spectrum figure/	5800	–
Lok et al., 2019	2000, 10	LED portable device	LEDs	Energy Up light HF3419/02 (Philips)	/spectrum figure/	5800	–	10 lx - using neutral density filter
Lok et al., 2022a,b	1300, 6	ceiling	fluorescent	–	peak at 545 nm /spectrum figure/	–	–
Petterborg et al., 1991	1500, <200	wall-reflected light	fluorescent	Vita-Lite	–	–	–
McIntyre et al., 1992	600, <10	in front of subject	fluorescent	–	–	–	–	10 lx – with an appropriate sitting distance
Kostoglou-Athanassiou et al., 1998	5500	–	–	–	–	–	–	500	room light	–	–	–	–	–
Scheer, Buijs, 1999, study 1	800, 0	light visor	LEDs	Bio-Brite	–	–	–	0 lx – light visor turned off
study2	/the same/
Jung et al., 2010, study 1	10000, 3	ceiling	fluorescent	Philips Lighting	–	4100	30, 0.0087 W/m2
study2	/the same/
Lockley et al., 2006	–	Ganzfeld dome	xenon arc	–	460, 555 ±10 nm	–	1.18, 0.98 W/m2, equal photon density
Figueiro, Rea, 2010	40	light box	LEDs	LXHL-MB1D, LXHL-MD1D	blue 470 ±25 nm, red 625 ±25 nm	–	4.0, 1.9 W/m2	<3	room light	–	–	–	–	–
Sahin et al., 2014	361, 213	glasses	LEDs	Luxeon M3-PW71, Luxeon LUXM3-RD01-0050	white, red 631 ± 16 nm	2568 K, –	1.1, 1.1 W/m2	<5	room light	–	–	–	–	–
Danilenko, Sergeeva, 2015	1300, 1100	LED device	LEDs	Lumie SADlight	peaks at 469, 651 nm	–	7.0, 7.0 W/m2
Petrowsky et al., 2019, study 1	414, 2	half Ulbricht sphere	LEDs	–	mix of 470-480, 520, 635	–	1.56, – W/m2
study 2	201, 806, 235	half Ulbricht sphere	LEDs	–	470-480, 520, 635 /spectrum figure/	–	1.76, 1.60, 1.34 W/m2, equal photon number
blue – 'light wavelength' study

## Sheet: data for SPSS
	BP	HR	HRV	Inner_T	Rectal_T	non_Rectal_T	Skin_T	Cor	OC	SC	Design	Night	Light	N	other
Rechlin et al., 1995		0	-1								1	0	1	18
Saito et al., 1996	0	1									1	0	1	5
Leproult et al., 1997				0		0		0			0	1	1	17
Ishimoto et al., 1998		0		0		0	0				1	0	1	4
Scheer et al., 1999, 2004		1	0								1	0	1	17
study2		1	0								1	1	2	10
Sakabibara et al., 2000			1								0	0	1	12
Leproult et al., 2001		0						1			1	1	1	8
study2		0						0			1	0	1	8
Burgess et al., 2001	1	0	0	1	1		1				0	0	2	16
Lavoie et al., 2003				1	1			0			1	1	2	14
Cajochen et al., 2005		1		1	1		1				1	0	2	10
Rüger et al., 2006		1		1	1			0			1	1	2	12
study2		0		0	0			0			1	0	2	12
Yokoi et al., 2006	1	1	0	1	1						1	1	1	8	8– HR/HRV, 7–rectal_T, 6 – BP
Schäfer, Kratky, 2006			-1								1	0	1	12
Ishibashi et al., 2007		0	1								1	1	1	7
An et al., 2009	0	0	-1	1		1					1	0	1	12
Laufer et al., 2009			-1								1	0	1	12
Ishibashi et al. 2010	0	0	-1	0	0		0		0		1	0	2	10
Choi et al., 2011		0	1								1	0	1	55
Litscher et al., 2013			1				0				0	0	1	7
Litscher et al., 2013		-1									1	0	1	7
Smolders et al., 2012		1	1								1	0	1	32
Smolders, de Kort, 2014		0	0							1	1	0	1	28
Huiberts et al., 2016	0	0								0	1	0	1	18
study2	0	1								0	1	0	1	21
Yuda et al., 2016		0	1								1	0	1	10
Canazei et al., 2017		1	1								1	1	1	31
Ivanova et al., 2017		0						0	0		1	0	1	10
Smolders et al., 2018		0								0	1	0	1	30
Te Kulve et al., 2017	0	0		-1		-1	-1		0		1	0	2	19
Te Kulve et al., 2017								-1			0	0	2	19
Te Kulve et al., 2018	0	0					0	0	0		1	0	1	16
Te Kulve et al., 2018				0		0					0	0	1	16
Te Kulve et al., 2019		0		0		0	0		0		1	0	2	12
Prayag et al., 2019		1	0				-1				1	0	1	28
Kompier et al., 2020		0	0				0			0	1	0	1	38
Kompier et al., 2021		0	0				0			0	1	0	1	23
Schmid et al., 2021							0	0			1	0	2	33	33–Cor, 30–skinT
Dijk et al., 1991				1	1						1	0	2	7
study2				1	1						1	0	2	8
Badia et al., 1991				1		1					1	1	2	16
study2				0		0					1	0	2	8
study3				1		1					1	1	2	9.5
Myers, Badia, 1993				1		1					1	0	2	15
Kim, Tokura, 1995	0	0		0	0						1	0	2	7
Morita, Tokura, 1996				1	1						1	1	1	5
Morita et al., 1997				1	1						1	1	1	4
Kräuchi et al., 1997				1	1						1	0	2	9
Aizawa, Tokura, 1997				-1		-1					1	0	1	9
Aizawa, Tokura, 1998				-1		-1					1	0	1	5
Foret et al., 1998				0	0						0	0	1	8
Park, Tokura, 1998				0	0						1	0	1	8
Zhang, Tokura, 1999				0	0						1	0	2	9
Kim, Tokura, 2000				-1	-1						1	0	1	5
Cajochen et al., 2000				1	1						1	1	2	13
Rüger et al., 2003				1	1						1	1	2	7
Sato et al., 2005				1	1						1	0	2	9
Lok et al., 2018b							0				1	0	2	25
Lok et al., 2019		0		0		0	1				1	0	2	10
Lok et al., 2022a,b				0		0	1	0			1	1	2	8	8–skin, non-rectalT, 7–Cor
Petterborg et al., 1991								0			1	0	1	13
McIntyre et al., 1992								0			1	1	1	6
Kostoglou-Athanassiou et al., 1998								-1			0	1	1	10
Scheer, Buijs, 1999								1			0	0	2	14
study2								0			0	0	2	14
Jung et al., 2010								-1			1	0	2	8
study2								-1			1	1	2	5
Lockley et al., 2006								0			1	1	1	6.5
Figueiro, Rea, 2010								0			1	1	1	12
Sahin et al., 2014								0			1	0	1	13
Danilenko, Sergeeva, 2015								0			1	0	1	16
Petrowsky et al., 2019, study 1								1			1	1	1	30
study 2								1			1	1	1	23

## Sheet: normalization calculator
	код1	код2	процент
эффект есть	3	10	65	4.28571		60.7143
эффекта нет	3	4
	6	14	целевое:	6
